# Supplementary material for: Thrombin Activity in Rodent and Human Skin: Modified by Inflammation and Correlates with Innervation
Source: Biomedicines. 2022 Jun 20;10(6):1461. doi: 10.3390/biomedicines10061461 (PMC9220157; doi:10.3390/biomedicines10061461)
Supplement: Supplementary file 1 [file biomedicines-10-01461-s001.zip]

Archive with 1 entries (1 files):
- biomedicines-1760817-supplementary.pdf
